# Supplementary material for: Elicitor-induced transcription factors for metabolic reprogramming of secondary metabolism in Medicago truncatula
Source: BMC Plant Biol. 2008 Dec 22;8:132. doi: 10.1186/1471-2229-8-132 (PMC2628384; doi:10.1186/1471-2229-8-132)
Supplement: Additional file 1 — M. truncatula TFs differentially expressed in response to YE or MJ. This table shows microarray analysis of transcription factor genes whose transcripts are either up-regulated or down-regulated in M. truncatula cell cultures exposed to either yeast elicitor or methyl jasmonate. TFs were classified according to [23]. Accessions include IMGAG Annotated Medicago BACs [97] and DFCI Medicago Gene Index Release 8.0 (January 19, 2005) [98]. Numbers represent fold change – elicited/control, only significant data are color coded (p-value < 0.05); green, fold change less than or equal to 0.5; orange – more than or equal to 2.0 and less then 4.0; red – more than or equal to 4.0. [file 1471-2229-8-132-S1.xls]

## Sheet: TFs
Probesets	YE2h	YE24h	MJ2h	MJ24h	Public ID	Family
Mtr.45140.1.S1_at	2.01089	1.27337	1.19209	1.35755	TC98903	ABI3/VP1
Mtr.49505.1.S1_at	1.36815	1.36702	1.19009	0.485849	1210.m00008	ABI3/VP1
Mtr.20232.1.S1_at	3.21849	0.532609	24.3836	12.814	1207.m00022	AP2/EREBP
Mtr.29300.1.S1_s_at	11.6808	1.23265	10.0989	1.14016	CB893400	AP2/EREBP
Mtr.5750.1.S1_at	7.8692	2.07016	8.01282	2.90162	BF647376	AP2/EREBP
Mtr.43947.1.S1_at	1.84762	0.955182	7.50291	0.905747	TC96376	AP2/EREBP
Mtr.12456.1.S1_at	3.49825	1.39615	5.82376	3.28842	TC94867	AP2/EREBP
Mtr.13198.1.S1_at	1.11602	13.125	4.52083	3.86	TC97243	AP2/EREBP
Mtr.26364.1.S1_at	1.77094	0.862905	3.79953	4.25163	1506.m00055	AP2/EREBP
Mtr.31476.1.S1_at	0.80215	1.28228	3.29475	1.37401	AL367092	AP2/EREBP
Mtr.5395.1.S1_at	36.3549	1.96154	3.27044	1.42289	BE320193	AP2/EREBP
Mtr.45232.1.S1_at	1.06367	0.739247	2.84366	1.16634	TC99118	AP2/EREBP
Mtr.11163.1.S1_at	1	1.09467	2.29011	1.22428	TC109082	AP2/EREBP
Mtr.41294.1.S1_at	0.941569	1.29169	2.27285	1.09775	TC109098	AP2/EREBP
Mtr.985.1.S1_at	0.843395	0.798703	1.99702	0.47803	1506.m00063	AP2/EREBP
Mtr.28159.1.S1_at	2.44977	1.35749	1.92137	2.9225	BG584508	AP2/EREBP
Mtr.37973.1.S1_at	2.12272	1.24569	1.43031	2.50472	TC101820	AP2/EREBP
Mtr.10425.1.S1_at	2.96019	1.20029	1.37897	0.821741	TC106735	AP2/EREBP
Mtr.21492.1.S1_at	4.25	1.08527	1.34167	0.126984	1260.m00022	AP2/EREBP
Mtr.45730.1.S1_at	0.862535	0.898457	1.30487	3.04659	919.m00002	AP2/EREBP
Mtr.39021.1.S1_at	11.7582	1.967	1.21392	0.893126	TC104034	AP2/EREBP
Mtr.2744.1.S1_at	0.515222	0.924841	1.16693	0.245037	BQ124998	AP2/EREBP
Mtr.34024.1.S1_at	4.65704	1.49744	1.10469	1.64044	BQ137035	AP2/EREBP
Mtr.10424.1.S1_at	2.91162	1.04576	1.07626	0.807689	TC106734	AP2/EREBP
Mtr.41581.1.S1_at	0.208756	1.33778	1.00135	0.395287	TC109672	AP2/EREBP
Mtr.9389.1.S1_at	4.11823	1.22558	0.986931	1.65376	TC103195	AP2/EREBP
Mtr.18602.1.S1_at	4.49376	1.84198	0.983865	0.38501	957.m00005	AP2/EREBP
Mtr.41297.1.S1_at	5.33819	1.52731	0.934315	0.437472	TC109106	AP2/EREBP
Mtr.21627.1.S1_at	2.26656	0.751242	0.91494	0.569164	1162.m00011	AP2/EREBP
Mtr.35248.1.S1_at	0.278913	1.20016	0.901008	0.490347	CX539877	AP2/EREBP
Mtr.38693.1.S1_at	0.602033	1.0777	0.764774	0.297352	TC103333	AP2/EREBP
Mtr.41691.1.S1_at	0.463853	1.38537	0.75975	0.344251	TC109897	AP2/EREBP
Mtr.41694.1.S1_at	5.37862	1.43065	0.751213	0.39721	TC109909	AP2/EREBP
Mtr.39861.1.S1_at	2.57077	0.845959	0.733069	0.573951	TC105911	AP2/EREBP
Mtr.45912.1.S1_at	0.770163	1.22807	0.716557	0.392272	1010.m00020	AP2/EREBP
Mtr.39082.1.S1_at	0.76246	1.42515	0.687971	2.02077	TC104148	AP2/EREBP
Mtr.43606.1.S1_at	0.46052	1.38841	0.687487	0.276014	TC95693	AP2/EREBP
Mtr.35724.1.S1_at	4.66196	1.77683	0.686747	0.564356	TC111667	AP2/EREBP
Mtr.13273.1.S1_at	1.2581	0.940995	0.616882	0.347813	TC97510	AP2/EREBP
Mtr.11012.1.S1_at	0.769547	0.89339	0.525481	2.57661	TC108596	AP2/EREBP
Mtr.11570.1.S1_at	0.215481	1.26455	0.518309	0.439356	TC110346	AP2/EREBP
Mtr.16212.1.S1_at	83.047	1.68481	0.46875	0.733524	861.m00015	AP2/EREBP
Mtr.38122.1.S1_at	0.254471	0.800587	0.405815	0.314397	TC102138	AP2/EREBP
Mtr.38240.1.S1_s_at	0.129741	1.12489	0.263193	0.395987	TC102343	AP2/EREBP
Mtr.45355.1.S1_at	0.739075	0.62963	0.220833	0.305664	TC99459	AP2/EREBP
Mtr.31334.1.S1_at	0.770643	1.14651	0.206039	0.197931	AJ503842	AP2/EREBP
Mtr.38753.1.S1_at	0.923566	1.08835	1.13405	0.417847	TC103458	ARF
Mtr.26216.1.S1_at	0.601329	0.684282	0.986175	0.446615	1495.m00046	ARF
Mtr.33918.1.S1_at	0.282462	1.26787	0.394391	0.282648	BI273231	ARF
Mtr.13714.1.S1_at	2.07517	1.06105	0.384641	0.911118	TC98911	ARF
Mtr.5450.1.S1_at	2.46433	1.44462	0.369261	0.122013	BE325390	ARF
Mtr.39233.1.S1_at	2.49564	1.39206	0.112431	0.21372	TC104475	ARF
Mtr.13999.1.S1_at	1.20402	1.16857	0.996404	0.462362	TC99920	ARID
Mtr.18508.1.S1_at	5.55675	0.594176	3.12379	4.33896	1035.m00016	AS2
Mtr.27551.1.S1_at	1.9085	1.96761	1.31973	3.51201	BE204649	AS2
Mtr.33279.1.S1_at	1.62149	1.30796	2.36999	0.935936	BF649039	AUX-IAA
Mtr.41492.1.S1_at	5.0776	1.51185	1.23879	1.17513	TC109495	AUX-IAA
Mtr.48811.1.S1_at	0.849719	0.696721	1.07093	0.3669	1150.m00011	AUX-IAA
Mtr.44923.1.S1_at	0.558965	0.794678	0.773791	0.252751	TC98401	AUX-IAA
Mtr.5719.1.S1_at	0.757423	0.549272	0.734852	0.123759	BF646019	AUX-IAA
Mtr.14090.1.S1_at	0.286934	0.753643	0.501118	0.821035	1211.m00005	AUX-IAA
Mtr.1843.1.S1_at	0.451754	0.942214	1.20778	0.274238	BE204282	BED
Mtr.32620.1.S1_at	1.0046	1.23978	1.06913	0.489037	AW697258	BED
Mtr.5565.1.S1_at	0.528261	0.870792	1.06484	0.131818	BF635822	BES1/BRZ1
Mtr.22988.1.S1_at	0.292683	0.670588	239.6	9.65714	1643.m00042 (AC141862_14)	bHLH
Mtr.27133.1.S1_at	1.68571	0.479675	137.656	18.7263	AW561111	bHLH
Mtr.51379.1.S1_at	1.63265	1.4962	65.2283	53.9418	751.m00006	bHLH
Mtr.43316.1.S1_at	0.514124	0.928728	60.1523	68.2765	TC95049	bHLH
Mtr.12392.1.S1_at	1.49421	1.39925	22.4112	13.6528	TC94630	bHLH
Mtr.1885.1.S1_at	0.219931	1.84153	11.2603	2.49387	BE239880	bHLH
Mtr.9397.1.S1_at	0.154746	1.4106	5.85123	23.9304	TC103219	bHLH
Mtr.21498.1.S1_at	1	1.03548	4.43692	4.15042	1261.m00007	bHLH
Mtr.13161.1.S1_at	0.99332	1.56032	3.55945	4.96069	TC97132	bHLH
Mtr.253.1.S1_at	2.30994	0.736059	2.09174	4.35556	1802.m00045	bHLH
Mtr.16003.1.S1_at	0.490897	0.91757	2.00249	0.877398	853.m00021	bHLH
Mtr.25887.1.S1_at	1.26926	1.4686	1.79215	2.15672	1467.m00041	bHLH
Mtr.50445.1.S1_at	3.97651	1.32867	1.60723	0.919643	969.m00009	bHLH
Mtr.17497.1.S1_at	2.51638	1.61506	1.47585	1.15467	1001.m00016	bHLH
Mtr.20002.1.S1_s_at	0.420644	1.37728	1.40011	1.52257	1200.m00020	bHLH
Mtr.41088.1.S1_at	0.484511	1.05729	1.31255	1.74404	TC108693	bHLH
Mtr.4083.1.S1_at	2.31725	1.22235	1.26489	1.0679	CA922513	bHLH
Mtr.22854.1.S1_at	8.98299	1.00288	1.25374	0.421596	1632.m00051	bHLH
Mtr.37837.1.S1_at	0.466768	1.35913	1.15609	0.796458	TC101522	bHLH
Mtr.33275.1.S1_s_at	6.98015	1.39518	1.14815	0.146688	BF648687	bHLH
Mtr.42097.1.S1_at	0.360778	1.57705	1.13895	0.989899	TC110753	bHLH
Mtr.37838.1.S1_at	0.263264	1.16356	1.0735	0.63979	TC101523	bHLH
Mtr.24842.1.S1_at	0.432288	0.707973	0.95628	0.908159	1772.m00022	bHLH
Mtr.14710.1.S1_at	0.373777	1.34893	0.853021	0.471822	759.m00003	bHLH
Mtr.45719.1.S1_at	0.416644	1.99636	0.620365	0.324932	860.m00011	bHLH
Mtr.49495.1.S1_at	0.901957	0.796014	0.579152	0.478917	1028.m00009	bHLH
Mtr.44005.1.S1_at	0.329761	0.90421	0.503769	0.151789	TC96501	bHLH
Mtr.12441.1.S1_at	5.53051	1.05984	0.483978	0.608753	TC94806	bHLH
Mtr.10993.1.S1_at	0.324514	1.49589	0.447706	0.202528	TC108540	bHLH
Mtr.47943.1.S1_at	0.721532	1.02269	0.404542	0.136581	1612.m00027	bHLH
Mtr.14760.1.S1_at	0.473398	0.977133	0.383538	0.224598	762.m00015	bHLH
Mtr.1698.1.S1_s_at	13.3248	1.61612	2.74149	1.2124	AW773655	bZIP
Mtr.43742.1.S1_at	1.12091	1.62762	2.51067	3.05146	TC95965	bZIP
Mtr.45534.1.S1_at	0.792051	1.82347	2.31552	1.22412	TC99871	bZIP
Mtr.46539.1.S1_at	1.53716	1.36257	1.58474	2.47456	1755.m00034	bZIP
Mtr.38750.1.S1_at	3.15284	1.38677	1.5226	1.70697	TC103454	bZIP
Mtr.17067.1.S1_at	0.413652	1.39345	1.44786	1.23067	987.m00005	bZIP
Mtr.33597.1.S1_at	0.192259	1.11543	1.38189	1.70614	BG454808	bZIP
Mtr.40547.1.S1_at	2.72406	1.49446	1.31786	0.674209	TC107523	bZIP
Mtr.3062.1.S1_at	1.57833	1.40401	1.27174	2.76752	CB893389	bZIP
Mtr.19224.1.S1_at	0.227127	0.838487	1.11236	0.630109	977.m00021	bZIP
Mtr.9591.1.S1_at	2.1185	1.18304	1.01475	0.592228	TC103794	bZIP
Mtr.47986.1.S1_at	1.1546	1.3458	0.927738	0.437115	1608.m00036	bZIP
Mtr.35295.1.S1_at	0.0814433	0.823353	0.819836	1.66489	CX541591	bZIP
Mtr.45865.1.S1_at	1.20159	1.53545	0.815649	0.249464	1010.m00004	bZIP
Mtr.35454.1.S1_at	0.377491	1.83007	0.780405	0.095935	TC103355	bZIP
Mtr.21588.1.S1_at	2.64852	1.09509	0.670947	0.674262	1158.m00005	bZIP
Mtr.32004.1.S1_at	0.353221	1.78441	0.508514	0.141824	AL388692	bZIP
Mtr.20821.1.S1_at	7.52392	0.976608	2.19739	2.33725	1124.m00015	C2C2 (ZF)_CO-like
Mtr.38486.1.S1_at	2.66211	1.2702	1.59459	1.41335	TC102901	C2C2 (ZF)_CO-like
Mtr.31302.1.S1_at	5.18139	1.66877	1.46551	0.900727	AJ502594	C2C2 (ZF)_CO-like
Mtr.8813.1.S1_at	0.410138	1.23574	0.694992	0.768487	TC101468	C2C2 (ZF)_CO-like
Mtr.16219.1.S1_s_at	0.743796	1.29589	0.491807	0.687946	818.m00010	C2C2 (ZF)_CO-like
Mtr.8440.1.S1_at	0.0677622	1.07074	0.350427	0.210313	TC100193	C2C2 (ZF)_CO-like
Mtr.10740.1.S1_at	4.44192	1.3144	1.01533	0.538591	TC107760	C2C2 (ZF)_DOF
Mtr.10007.1.S1_at	0.455451	1.03912	0.937043	0.912983	TC105232	C2C2 (ZF)_DOF
Mtr.10885.1.S1_at	0.475829	1.41739	0.696166	0.688513	TC108217	C2C2 (ZF)_DOF
Mtr.45038.1.S1_at	2.28427	1.2057	0.696157	0.645362	TC98649	C2C2 (ZF)_DOF
Mtr.27067.1.S1_at	0.431395	0.995187	0.489412	0.633229	AW257152	C2C2 (ZF)_DOF
Mtr.8998.1.S1_at	0.665557	1.65141	0.819886	0.297999	TC102051	C2C2 (ZF)_GATA
Mtr.27608.1.S1_s_at	0.706459	0.642536	0.691242	0.252196	BE240450	C2C2 (ZF)_GATA
Mtr.20716.1.S1_at	0.192354	0.919717	0.520629	0.303983	1121.m00009	C2C2 (ZF)_GATA
Mtr.41238.1.S1_at	2.58798	2.91408	7.47046	7.48187	TC108986	C2H2 (ZF)
Mtr.23572.1.S1_at	5.97892	2.75031	6.57972	4.14999	1681.m00026	C2H2 (ZF)
Mtr.11076.1.S1_at	9.61449	1.45347	4.71644	3.22035	TC108805	C2H2 (ZF)
Mtr.41077.1.S1_at	4.70086	1.77673	4.24866	3.00167	TC108669	C2H2 (ZF)
Mtr.52180.1.S1_at	15.2937	1.19077	1.90667	1.34392	780.m00022	C2H2 (ZF)
Mtr.12503.1.S1_at	2.41421	1.0687	1.52207	1.47521	TC95023	C2H2 (ZF)
Mtr.15278.1.S1_s_at	24.965	3.09945	1.44118	0.284689	780.m00021	C2H2 (ZF)
Mtr.13291.1.S1_at	2.04062	1.02974	1.25279	1.1414	TC97561	C2H2 (ZF)
Mtr.9783.1.S1_at	3.62854	1.20402	0.930449	1.81489	TC104364	C2H2 (ZF)
Mtr.4748.1.S1_at	0.682019	0.920603	0.830625	0.300252	AL380167	C2H2 (ZF)
Mtr.18526.1.S1_s_at	0.563159	1.41362	0.825971	0.304452	1036.m00017	C2H2 (ZF)
Mtr.39393.1.S1_at	0.404011	0.918421	0.668064	0.324772	TC104789	C2H2 (ZF)
Mtr.13024.1.S1_at	0.077135	0.58867	0.597403	0.428571	TC96699	C2H2 (ZF)
Mtr.12590.1.S1_at	0.475167	1.14188	0.584466	0.504531	TC95321	C2H2 (ZF)
Mtr.51614.1.S1_at	0.387802	1.08832	0.438312	0.156057	996.m00009	C2H2 (ZF)
Mtr.45996.1.S1_at	0.455054	1.04147	0.351674	0.346367	862.m00006	C2H2 (ZF)
Mtr.7101.1.S1_at	2.34336	1.12028	0.34406	0.315818	CX540464	C2H2 (ZF)
Mtr.44379.1.S1_at	0.459614	1.88548	0.247591	0.269971	TC97246	C2H2 (ZF)
Mtr.24153.1.S1_at	1.81571	1.42556	2.27793	1.37005	1717.m00042	C3H (ZF)
Mtr.8995.1.S1_at	3.07608	1.19531	1.08032	0.432453	TC102040	C3H (ZF)
Mtr.5564.1.S1_at	0.435644	1.15928	1.01601	0.66498	BF635696	C3H (ZF)
Mtr.2477.1.S1_at	0.480978	1.33425	0.943804	0.33774	BG646281	C3H (ZF)
Mtr.32499.1.S1_at	3.00237	0.996208	1.075	0.225395	AW694099	CAMTA
Mtr.13328.1.S1_at	0.757969	1.06526	0.965547	0.482905	TC97696	CCAAT_A
Mtr.2476.1.S1_s_at	2.1396	1.29836	1.15077	0.681193	BG646240	GARP_G2-like
Mtr.13990.1.S1_at	3.43956	1.6681	1.10081	0.532652	TC99867	GARP_G2-like
Mtr.11175.1.S1_at	0.523412	0.944277	0.874644	0.413594	TC109117	GARP_G2-like
Mtr.38321.1.S1_at	0.305591	0.821902	0.648184	0.536458	TC102536	GARP_G2-like
Mtr.11122.1.S1_at	0.794322	1.02753	0.44449	0.377108	TC108959	GARP_G2-like
Mtr.44584.1.S1_at	1.20183	1.74798	0.374901	0.49518	TC97656	GARP_G2-like
Mtr.2692.1.S1_at	3.42052	1.07401	3.6335	1.11824	BM814126	GRAS
Mtr.22745.1.S1_at	2.08601	1.11603	3.27524	2.47909	1625.m00051	GRAS
Mtr.7824.1.S1_at	2.54831	1.30651	2.27107	2.52147	AW686667	GRAS
Mtr.17334.1.S1_s_at	1.55936	1.3038	2.10308	2.53922	905.m00015	GRAS
Mtr.31955.1.S1_at	1.01303	2.40132	1.91765	1.57857	AL386880	GRAS
Mtr.11928.1.S1_at	0.916084	0.839829	1.51068	0.466485	TC111546	GRAS
Mtr.11597.1.S1_at	2.33634	1.13609	1.44275	0.72158	TC110418	GRAS
Mtr.28272.1.S1_at	0.3513	0.994128	1.22972	0.628465	BG587215	GRAS
Mtr.10131.1.S1_at	1.30666	0.786776	1.20965	0.466667	TC105615	GRAS
Mtr.32237.1.S1_at	0.388935	0.848664	1.20243	0.641418	AW685610	GRAS
Mtr.41007.1.S1_at	1.20613	1.17585	1.18418	2.05432	TC108534	GRAS
Mtr.13410.1.S1_at	0.61347	1.23726	0.993619	0.39826	TC97928	GRAS
Mtr.33658.1.S1_at	2.52519	1.05724	0.753538	0.43354	BI262875	GRAS
Mtr.41551.1.S1_at	2.26684	1.0508	0.713304	0.452817	TC109615	GRAS
Mtr.23028.1.S1_at	0.528106	1.02017	0.702551	0.437715	1646.m00034	GRAS
Mtr.39371.1.S1_at	0.770072	0.954537	0.679821	0.492462	TC104740	GRAS
Mtr.1484.1.S1_at	0.273486	1.19914	0.435595	0.378146	AL388510	GRAS
Mtr.41731.1.S1_at	0.281155	0.863067	0.162704	0.0269836	TC109993	GRAS
Mtr.43645.1.S1_at	0.238792	0.716064	5.65106	2.21459	TC95765	HD
Mtr.28737.1.S1_at	0.990964	1.29524	3.22603	8.58667	BI312112	HD
Mtr.43644.1.S1_at	0.396924	1.05213	2.84381	2.204	TC95764	HD
Mtr.32528.1.S1_s_at	4.50943	0.765086	2.13692	1.19231	AW694953	HD
Mtr.11381.1.S1_at	3.37711	1.52194	2.01876	3.37068	TC109772	HD
Mtr.39280.1.S1_at	0.794585	1.31568	1.04113	0.495725	TC104580	HD
Mtr.39907.1.S1_at	3.12287	0.884289	0.86106	0.498913	TC106021	HD
Mtr.11046.1.S1_at	2.12975	1.01105	0.737718	0.692423	TC108700	HD
Mtr.38994.1.S1_at	0.371575	1.06612	0.732884	0.360859	TC103981	HD
Mtr.23994.1.S1_at	1.14033	1.35993	0.577913	0.332267	1707.m00047	HD
Mtr.10446.1.S1_at	0.470257	1.2745	0.450872	0.643179	TC106805	HD
Mtr.34611.1.S1_at	0.501927	1.07489	0.392061	0.358591	BQ154427	HD
Mtr.38132.1.S1_a_at	0.753807	1.30698	0.386446	1.14177	TC102161	HD
Mtr.18769.1.S1_at	0.475393	1.0139	33.9665	46.2464	1047.m00031	HD_ZIP
Mtr.1597.1.S1_at	5.51316	0.974249	2.03687	1.84323	AW574121	HD_ZIP
Mtr.35206.1.S1_at	1.03047	1.11306	0.99007	0.357294	CX538357	HD_ZIP
Mtr.40459.1.S1_at	3.07856	0.932229	0.926349	0.931263	TC107316	HD_ZIP
Mtr.12147.1.S1_at	2.74718	0.796748	0.872712	0.583149	TC112302	HD_ZIP
Mtr.39438.1.S1_s_at	0.439014	0.478902	0.769752	0.154664	TC104891	HD_ZIP
Mtr.45889.1.S1_at	1.97183	1.18939	0.434217	1.07546	1235.m00005	HD_ZIP
Mtr.9135.1.S1_at	2.15901	1.36824	0.37515	0.886312	TC102505	HD_ZIP
Mtr.39305.1.S1_at	3.35614	1.87865	14.1152	7.12418	TC104620	HSF
Mtr.12511.1.S1_at	35.3907	4.1109	3.52355	1.9421	TC95045	HSF
Mtr.9409.1.S1_at	1.45055	1.21967	2.80048	3.07348	TC103262	HSF
Mtr.12423.1.S1_at	3.45234	1.78727	2.32278	1.90002	TC94757	HSF
Mtr.17043.1.S1_at	0.373318	0.915356	1.09355	0.523372	894.m00007	HSF
Mtr.13949.1.S1_at	8.47175	1.24824	3.86422	3.20576	TC99721	JUMONJI
Mtr.1714.1.S1_at	2.18082	1.22689	1.2222	1.09424	AW774288	JUMONJI
Mtr.9947.1.S1_at	2.70725	1.25174	1.01775	1.1908	TC104980	JUMONJI
Mtr.17688.1.S1_at	0.709677	1.59803	4.11702	0.904315	1010.m00003	MADS
Mtr.52263.1.S1_at	1.18895	0.771429	1.45884	0.401896	735.m00012	MADS
Mtr.7525.1.S1_at	0.434654	1.05558	0.84429	0.676322	TC98886	MADS
Mtr.42808.1.S1_at	3.60214	1.78265	6.28947	2.7506	TC112453	MYB
Mtr.9331.1.S1_at	1.66912	1.60373	6.19479	4.21743	TC103060	MYB
Mtr.5079.1.S1_at	1.76787	1.24128	5.86635	4.72451	AW685905	MYB
Mtr.15080.1.S1_at	1.4359	1.53199	5.30197	1.48287	727.m00020	MYB
Mtr.38757.1.S1_at	2.92182	0.900193	3.50134	2.70568	TC103469	MYB
Mtr.36856.1.S1_at	1.66577	0.902865	3.30409	3.27936	CX533411	MYB
Mtr.44222.1.S1_at	1.4796	1.15505	2.79982	2.96285	TC96951	MYB
Mtr.13258.1.S1_at	5.37455	1.25311	2.49789	1.36149	TC97441	MYB
Mtr.1797.1.S1_at	2.82026	0.434286	2.33188	1.86243	BE124666	MYB
Mtr.10159.1.S1_at	1.71743	1.03173	2.27326	2.25169	TC105717	MYB
Mtr.12010.1.S1_at	2.06818	0.950661	2.2354	1.00636	TC111887	MYB
Mtr.5681.1.S1_at	1.83837	1.53399	2.21875	2.38719	BF643814	MYB
Mtr.10636.1.S1_at	2.09593	1.29936	2.02611	1.05394	TC107445	MYB
Mtr.38413.1.S1_at	23.1535	2.84439	2.0103	4.03423	TC102745	MYB
Mtr.11740.1.S1_at	15.436	1.37619	1.93191	1.63036	TC110913	MYB
Mtr.10224.1.S1_at	4.45238	1.6629	1.4821	1.00408	TC105970	MYB
Mtr.30517.1.S1_at	0.269191	1.7233	1.30435	0.853591	BM814000	MYB
Mtr.11942.1.S1_at	0.482586	0.984451	1.07276	1.08607	TC111591	MYB
Mtr.43148.1.S1_at	2.54638	2.53452	0.89729	0.508957	TC94654	MYB
Mtr.41980.1.S1_at	2.79743	0.861912	0.794277	0.425754	TC110497	MYB
Mtr.22332.1.S1_at	1.1763	1.04802	0.336149	0.386181	1597.m00027	MYB
Mtr.16873.1.S1_s_at	124	1.04098	0.211806	0.455696	887.m00014	MYB
Mtr.15018.1.S1_at	135.997	0.73301	219.227	2.5	773.m00019	MYB_HD-like
Mtr.15010.1.S1_s_at	4.56458	1.08147	6.12939	4.54557	773.m00017	MYB_HD-like
Mtr.42841.1.S1_at	3.01602	1.46342	2.14247	2.02757	TC112527	MYB_HD-like
Mtr.15332.1.S1_at	2.80798	1.35051	1.43872	1.01592	736.m00014	MYB_HD-like
Mtr.11639.1.S1_at	0.437293	1.00281	1.28611	0.720194	TC110573	MYB_HD-like
Mtr.18579.1.S1_at	0.0942228	1.09263	1.17721	1.13056	956.m00007	MYB_HD-like
Mtr.21405.1.S1_at	2.7613	1.00226	0.909222	0.327743	1255.m00018	MYB_HD-like
Mtr.5001.1.S1_at	0.0984903	1.36751	0.796987	0.844715	AW584509	MYB_HD-like
Mtr.29990.1.S1_at	6.20768	0.900423	0.727011	0.409978	AW776119	MYB_HD-like
Mtr.39873.1.S1_s_at	5.52205	1.08547	0.704167	0.464544	TC105935	MYB_HD-like
Mtr.20337.1.S1_at	2.97631	0.846659	0.554719	0.34333	1212.m00019	MYB_HD-like
Mtr.33210.1.S1_at	0.534957	1.14725	0.377967	0.448259	BF646615	MYB_HD-like
Mtr.43277.1.S1_at	0.753921	1.06607	0.350926	0.916454	TC94958	MYB_HD-like
Mtr.9513.1.S1_at	0.620675	1.05256	0.350884	0.232272	TC103568	MYB_HD-like
Mtr.43258.1.S1_s_at	3.13035	1.58834	9.05632	10.096	TC94915	NAC
Mtr.43257.1.S1_at	3.78509	1.74159	7.99334	7.34079	TC94914	NAC
Mtr.32884.1.S1_s_at	1.59677	1.24029	6.12958	6.07377	BF632650	NAC
Mtr.12917.1.S1_at	1.21097	1.22999	5.94978	4.87521	TC96387	NAC
Mtr.41161.1.S1_at	2.69307	1.31623	3.39212	5.97252	TC108847	NAC
Mtr.38349.1.S1_at	13.0938	1.78998	3.36577	3.15174	TC102593	NAC
Mtr.37370.1.S1_at	8.64543	0.897676	2.24398	0.520872	TC100528	NAC
Mtr.19019.1.S1_at	1.02981	1.26684	2.04607	2.17823	969.m00019	NAC
Mtr.35002.1.S1_at	2.36855	2.0348	1.81068	4.00168	CX530224	NAC
Mtr.11021.1.S1_at	4.23588	2.3734	1.57252	5.47213	TC108627	NAC
Mtr.33321.1.S1_at	2.54879	1.68537	1.52267	1.03318	BF650217	NAC
Mtr.39376.1.S1_at	0.740814	0.953488	1.34314	0.148501	TC104749	NAC
Mtr.3058.1.S1_at	0.940667	0.905014	0.950394	0.206312	CB893164	NAC
Mtr.35125.1.S1_at	0.414871	1.56463	0.74719	0.861981	CX533567	NAC
Mtr.28491.1.S1_at	1.02716	0.429525	0.720588	0.534774	BG646875	NAC
Mtr.32364.1.S1_at	0.327133	0.787017	0.660438	0.839886	AW689398	NAC
Mtr.42785.1.S1_at	7.79185	1.18639	0.621326	0.805532	TC112394	NAC
Mtr.12694.1.S1_at	3.18685	1.64937	0.43701	0.726233	TC95634	NAC
Mtr.28510.1.S1_at	10.4828	1.60106	0.419786	4.5443	BG647353	NAC
Mtr.13764.1.S1_at	0.497742	1.27188	0.388065	0.42151	TC99095	NAC
Mtr.5744.1.S1_at	17.9915	1.01112	0.229956	0.40881	BF647041	NAC
Mtr.17931.1.S1_at	1.03159	1.1929	1.84113	9.99139	1020.m00007	PHD
Mtr.2147.1.S1_at	1.28925	1.28508	0.852713	0.218662	BF643822	PHD
Mtr.39784.1.S1_at	0.60049	0.910038	0.540052	0.461126	TC105728	PHD
Mtr.25427.1.S1_at	2.18254	1.36791	1.23263	1.57195	1416.m00059	S1Fa-like
Mtr.14953.1.S1_s_at	2.09376	1.14	1.24306	0.752976	722.m00030	SNF-2
Mtr.1568.1.S1_at	0.342127	1.11311	1.19748	1.14666	AW560031	SRS
Mtr.23638.1.S1_at	0.137876	1.65339	0.376442	0.880017	1686.m00047	SRS
Mtr.134.1.S1_s_at	0.620908	1.67669	0.413203	0.417157	1787.m00047	TCP
Mtr.38711.1.S1_at	2.36225	1.22984	1.40017	1.47556	TC103366	Trihelix
Mtr.11349.1.S1_at	594.2	0.92381	3.67347	0.870968	TC109669	WRKY
Mtr.42577.1.S1_s_at	168.561	1.42708	2.65698	0.434109	TC111875	WRKY
Mtr.12149.1.S1_at	65.3243	0.391837	9.80645	0.515625	TC112312	WRKY
Mtr.43241.1.S1_at	41.5361	1.58943	1.31422	0.0401691	TC94874	WRKY
Mtr.15568.1.S1_s_at	20.9885	1.80752	1.06009	0.654902	747.m00011	WRKY
Mtr.45315.1.S1_at	16.4386	1.65509	2.59512	0.755981	TC99352	WRKY
Mtr.40917.1.S1_at	15.7134	1.19593	1.27962	0.927285	TC108324	WRKY
Mtr.28804.1.S1_at	13.4034	1.43451	3.06185	1.28347	BM815074	WRKY
Mtr.11053.1.S1_at	13.3501	1.29895	1.2468	0.834831	TC108715	WRKY
Mtr.12139.1.S1_at	10.3339	2.20194	0.476564	0.694149	TC112282	WRKY
Mtr.33196.1.S1_at	8.52314	1.10124	0.940042	0.98912	BF646120	WRKY
Mtr.22093.1.S1_s_at	6.8583	1.38624	2.22998	1.09572	1583.m00096	WRKY
Mtr.38202.1.S1_at	6.61636	1.04338	1.99124	0.823582	TC102282	WRKY
Mtr.13044.1.S1_at	5.23954	2.10339	0.880558	1.52107	TC96772	WRKY
Mtr.12.1.S1_at	5.11166	1.32461	3.12427	1.62873	1799.m00086	WRKY
Mtr.40890.1.S1_at	4.94643	1.96588	83.1355	83.6379	TC108268	WRKY
Mtr.43171.1.S1_at	4.54999	1.14009	3.40173	1.63498	TC94707	WRKY
Mtr.12155.1.S1_at	4.49966	1.64935	15.748	39.8413	TC112335	WRKY
Mtr.48109.1.S1_at	3.7225	1.37729	2.9602	0.605932	1596.m00017	WRKY
Mtr.37425.1.S1_at	3.68205	1.37077	1.45469	1.22521	TC100630	WRKY
Mtr.52252.1.S1_at	3.62728	1.27695	1.46389	0.898028	853.m00019	WRKY
Mtr.37399.1.S1_at	3.51751	1.14547	0.63505	0.481137	TC100577	WRKY
Mtr.44598.1.S1_at	3.49066	1.48744	0.809893	1.10094	TC97690	WRKY
Mtr.12377.1.S1_at	3.24181	1.09828	2.31116	1.37203	TC94583	WRKY
Mtr.42428.1.S1_at	3.17726	1.53376	1.16777	1.02927	TC111514	WRKY
Mtr.1809.1.S1_s_at	3.14439	1.26216	0.656764	0.537589	BE202613	WRKY
Mtr.52359.1.S1_at	3.1032	1.6214	0.763583	1.36371	857.m00007	WRKY
Mtr.38096.1.S1_at	2.87418	1.31067	1.1715	1.75909	TC102080	WRKY
Mtr.42336.1.S1_at	2.72961	1.19547	2.58887	2.01899	TC111267	WRKY
Mtr.44416.1.S1_at	2.60636	1.49642	2.98173	2.59645	TC97324	WRKY
Mtr.10896.1.S1_s_at	2.55983	1.44484	115.877	51.1794	TC108267	WRKY
Mtr.32279.1.S1_at	2.47048	1.47254	2.70282	1.93624	AW686948	WRKY
Mtr.29902.1.S1_at	2.28207	1.3231	2.73	1.85602	AW586039	WRKY
Mtr.41226.1.S1_at	2.0559	1.57837	0.776386	1.24008	TC108968	WRKY
Mtr.12483.1.S1_at	1.96602	0.615789	0.699737	0.289529	TC94955	WRKY
Mtr.27549.1.S1_at	1.79441	1.58765	0.286624	0.823344	BE204608	WRKY
Mtr.12483.1.S1_s_at	1.66706	0.65542	0.743723	0.319352	TC94955	WRKY
Mtr.10071.1.S1_at	0.774323	0.957896	0.800858	0.344071	TC105436	WRKY
Mtr.43612.1.S1_at	0.752108	1.93151	3.07647	2.40342	TC95703	WRKY
Mtr.43611.1.S1_at	0.494526	2.04783	3.03377	1.79297	TC95702	WRKY
Mtr.30173.1.S1_at	0.389452	2.00434	2.22669	2.18852	BF004682	WRKY
Mtr.46200.1.S1_at	18.3913	1.28193	1.70402	0.619848	1015.m00004	putative
Mtr.45572.1.S1_at	16.6519	3.09314	14.8312	10.08	TC99953	putative
Mtr.35677.1.S1_at	16.2526	1.85565	2.64432	1.13918	TC110906	putative
Mtr.42810.1.S1_at	16.1506	3.7381	1.87059	1.75197	TC112457	putative
Mtr.50075.1.S1_s_at	15.5247	8.92762	1.37283	0.835925	986.m00012	putative
Mtr.39528.1.S1_at	9.31577	1.06289	1.28553	1.03122	TC105061	putative
Mtr.23787.1.S1_at	9.11735	1.08597	2.96212	0.680997	1695.m00038	putative
Mtr.39296.1.S1_at	9.09335	3.48106	2.58791	1.51394	TC104605	putative
Mtr.41253.1.S1_at	9.03084	1.37186	2.68137	0.708475	TC109012	putative
Mtr.42129.1.S1_at	8.46071	1.76986	4.21766	2.59313	TC110815	putative
Mtr.52105.1.S1_s_at	7.18202	1.33229	1.27184	0.684597	733.m00012	putative
Mtr.10185.1.S1_at	6.44207	1.15707	1.25817	0.961492	TC105815	putative
Mtr.42113.1.S1_at	6.24545	0.727273	9.51389	1.30163	TC110781	putative
Mtr.6156.1.S1_at	6.10804	1.23075	2.03073	0.82909	BI271861	putative
Mtr.40177.1.S1_at	5.91353	1.85703	13.2521	7.22951	TC106687	putative
Mtr.17057.1.S1_at	5.41629	2.30769	1.16667	0.4375	987.m00002	putative
Mtr.37155.1.S1_at	5.33067	1.61333	0.680719	0.486847	TC99665	putative
Mtr.48652.1.S1_at	5.27473	2.09954	1.32364	1.1893	1263.m00002	putative
Mtr.43116.1.S1_at	5.2285	1.51335	1.90303	1.058	TC94572	putative
Mtr.8936.1.S1_at	4.85606	1.17603	1.85616	1.13832	TC101866	putative
Mtr.43438.1.S1_at	4.65251	1.0451	1.85852	1.07441	TC95327	putative
Mtr.12925.1.S1_at	4.56192	1.75331	0.536265	1.07661	TC96404	putative
Mtr.41544.1.S1_at	4.55651	1.64658	1.30376	1.56781	TC109605	putative
Mtr.16487.1.S1_s_at	4.53949	1.45698	0.971334	0.908948	826.m00004	putative
Mtr.12477.1.S1_at	4.3955	1.51067	1.25757	1.15338	TC94930	putative
Mtr.27935.1.S1_s_at	4.23744	1.06912	3.33111	1.43379	BF520808	putative
Mtr.8696.1.S1_at	4.22929	1.50623	1.95979	2.01278	TC101057	putative
Mtr.41694.1.S1_s_at	4.18596	2.14848	0.817985	0.365353	TC109909	putative
Mtr.15673.1.S1_at	4.07825	1.5446	1.06685	1.01727	796.m00021	putative
Mtr.37753.1.S1_at	4.06787	0.881963	4.42832	3.72784	TC101348	putative
Mtr.49405.1.S1_s_at	3.7478	1.07468	0.992084	0.828273	870.m00039	putative
Mtr.15309.1.S1_at	3.58892	1.19536	0.862063	1.26879	735.m00008	putative
Mtr.35931.1.S1_at	3.41012	1.44453	0.977582	1.32128	TC99587	putative
Mtr.47863.1.S1_s_at	3.40519	1.78013	0.99039	1.26945	1620.m00051	putative
Mtr.21501.1.S1_at	3.37523	1.46319	5.22802	2.10994	1261.m00010	putative
Mtr.12813.1.S1_at	3.35974	0.812899	0.64599	0.49687	TC96038	putative
Mtr.7397.1.S1_at	3.17155	1.32685	19.2184	5.14727	TC111312	putative
Mtr.38588.1.S1_at	3.12664	1.84717	2.42644	1.11944	TC103118	putative
Mtr.23616.1.S1_at	3.0275	0.630728	0.304505	0.666667	1684.m00041	putative
Mtr.33171.1.S1_at	3.00776	1.33071	0.679779	0.651407	BF645244	putative
Mtr.20850.1.S1_at	2.88857	1.34502	1.66147	1.68927	1126.m00010	putative
Mtr.44228.1.S1_at	2.88748	1.06844	0.707583	0.422673	TC96964	putative
Mtr.16218.1.S1_s_at	2.81545	2.09249	3.18605	1.19608	862.m00001	putative
Mtr.24721.1.S1_at	2.79583	1.12256	1.46378	1.23893	1762.m00047	putative
Mtr.15920.1.S1_at	2.79522	1.31584	1.49919	1.06662	807.m00007	putative
Mtr.10976.1.S1_at	2.78069	1.07599	1.07881	0.753714	TC108484	putative
Mtr.7522.1.S1_at	2.77714	0.946201	2.70047	1.64447	TC98794	putative
Mtr.9827.1.S1_at	2.77114	1.45239	2.19639	2.22464	TC104525	putative
Mtr.14327.1.S1_at	2.73873	0.953071	2.63357	1.53827	754.m00015	putative
Mtr.7522.1.S1_s_at	2.73214	0.995922	2.7394	1.73783	TC98794	putative
Mtr.26581.1.S1_s_at	2.72569	1.26296	1.12762	1.04475	1545.m00028	putative
Mtr.19872.1.S1_at	2.70957	1.22413	1.10751	1.23702	1092.m00023	putative
Mtr.12229.1.S1_s_at	2.69047	0.941302	0.771233	0.490961	TC94037	putative
Mtr.40680.1.S1_at	2.67781	1.2377	3.13329	3.31649	TC107830	putative
Mtr.39775.1.S1_at	2.63565	2.15892	0.852267	1.20887	TC105712	putative
Mtr.32713.1.S1_s_at	2.62716	1.3637	1.35688	1.63932	BE319273	putative
Mtr.38751.1.S1_at	2.60596	1.63515	1.53805	1.38411	TC103456	putative
Mtr.37895.1.S1_at	2.52011	1.27853	2.57309	1.93994	TC101655	putative
Mtr.7267.1.S1_at	2.46818	1.26867	1.03126	0.48261	TC105261	putative
Mtr.44653.1.S1_at	2.44386	0.964379	1.42024	1.63397	TC97801	putative
Mtr.12229.1.S1_at	2.44286	0.864739	0.735014	0.747323	TC94037	putative
Mtr.44956.1.S1_at	2.40919	1.26165	1.08675	0.879677	TC98483	putative
Mtr.9970.1.S1_at	2.38866	1.2986	0.782519	1.03599	TC105111	putative
Mtr.46050.1.S1_at	2.38704	0.727626	0.831041	0.463866	1137.m00010	putative
Mtr.52243.1.S1_at	2.37688	1.11414	1.73948	1.28626	853.m00010	putative
Mtr.16038.1.S1_at	2.37576	1.33531	3.48916	1.0212	812.m00014	putative
Mtr.47706.1.S1_at	2.37127	1.44179	0.651454	0.494441	1637.m00036	putative
Mtr.11362.1.S1_at	2.36641	1.43011	0.860144	2.44854	TC109710	putative
Mtr.37330.1.S1_at	2.33333	2.30203	0.744718	1.66324	TC100441	putative
Mtr.21524.1.S1_at	2.31344	1.19458	1.06824	0.954093	1263.m00019	putative
Mtr.42911.1.S1_at	2.2806	0.824072	0.689961	0.43427	TC94101	putative
Mtr.18596.1.S1_at	2.27206	1.29487	0.850626	1.54407	1040.m00007	putative
Mtr.38419.1.S1_at	2.24598	1.21402	2.60531	1.59778	TC102752	putative
Mtr.49349.1.S1_at	2.22333	1.30323	1.23941	0.99399	943.m00010	putative
Mtr.44956.1.S1_s_at	2.21866	1.30452	1.09375	1.09071	TC98483	putative
Mtr.32010.1.S1_at	2.17459	1.68561	0.785718	0.813645	AL389056	putative
Mtr.33367.1.S1_at	2.15631	1.09114	1.0614	0.864334	BG448068	putative
Mtr.8759.1.S1_at	2.12686	1.35929	1.17342	1.47533	TC101286	putative
Mtr.38363.1.S1_at	2.1232	1.52987	1.01171	1.18532	TC102627	putative
Mtr.9304.1.S1_at	2.09192	1.23126	1.23331	1.61393	TC102976	putative
Mtr.50508.1.S1_at	2.08168	1.35093	1.46872	2.05906	966.m00032	putative
Mtr.38581.1.S1_at	2.05767	1.13484	1.21994	0.893227	TC103100	putative
Mtr.43275.1.S1_at	1.97475	0.802381	0.700273	0.346849	TC94954	putative
Mtr.37589.1.S1_at	1.97083	0.883837	1.07695	0.271408	TC100991	putative
Mtr.11601.1.S1_at	1.88968	1.5687	1.87762	3.0123	TC110426	putative
Mtr.31759.1.S1_at	1.81875	1.46849	0.486711	0.895256	AL378932	putative
Mtr.4785.1.S1_s_at	1.80998	1.51781	2.28223	0.645435	AL382776	putative
Mtr.1561.1.S1_s_at	1.75	1.28794	0.423324	0.607085	AW559627	putative
Mtr.17570.1.S1_at	1.62974	0.88158	0.450571	0.315412	916.m00026	putative
Mtr.30161.1.S1_s_at	1.52152	1.33155	1.62339	2.32134	BF003893	putative
Mtr.9233.1.S1_at	1.4589	1.29714	0.826425	0.485447	TC102769	putative
Mtr.38427.1.S1_at	1.45111	1.31507	0.788196	0.422942	TC102770	putative
Mtr.7126.1.S1_at	1.40249	1.45345	1.39231	3.10084	CX542176	putative
Mtr.9638.1.S1_at	1.32383	1.10896	2.09972	3.18808	TC103926	putative
Mtr.44222.1.S1_s_at	1.26391	1.09415	3.01121	2.71492	TC96951	putative
Mtr.33826.1.S1_at	1.2577	1.00852	1.10491	0.240666	BI270807	putative
Mtr.5755.1.S1_s_at	1.14669	1.24181	0.901058	0.430956	BF647768	putative
Mtr.36181.1.S1_at	1.05735	1.07397	1.06211	0.129954	AL374488	putative
Mtr.41368.1.S1_at	0.998839	1.05899	1.09296	0.442737	TC109234	putative
Mtr.13286.1.S1_at	0.982803	1.06682	1.14725	0.468404	TC97543	putative
Mtr.2335.1.S1_at	0.946595	1.19102	2.69565	1.96823	BG586709	putative
Mtr.49176.1.S1_at	0.943899	1.15537	0.939044	0.388699	1021.m00009	putative
Mtr.49940.1.S1_at	0.929243	0.841938	0.689633	0.20328	1190.m00016	putative
Mtr.27546.1.S1_at	0.915238	1.05486	1.26232	0.222774	BE204584	putative
Mtr.38878.1.S1_at	0.911797	1.49282	2.10672	2.59104	TC103720	putative
Mtr.16299.1.S1_at	0.900846	1.07136	1.07507	2.07857	865.m00006	putative
Mtr.40312.1.S1_at	0.885538	1.19897	0.474707	0.708066	TC107019	putative
Mtr.35204.1.S1_at	0.882625	0.98852	2.62977	3.77676	CX538135	putative
Mtr.32505.1.S1_at	0.855055	0.815744	1.73287	2.35927	AW694312	putative
Mtr.37511.1.S1_at	0.848077	1.25038	2.08042	2.50694	TC100821	putative
Mtr.17107.1.S1_at	0.847404	1.24424	1.03762	0.449852	987.m00015	putative
Mtr.32391.1.S1_at	0.844988	1.03322	1	0.257505	AW690124	putative
Mtr.32613.1.S1_s_at	0.844217	1.10106	1.06684	0.433658	AW697201	putative
Mtr.32832.1.S1_at	0.837824	0.901877	1.63714	0.304878	BE325352	putative
Mtr.4035.1.S1_at	0.820017	1.10421	0.893638	0.34285	CA919764	putative
Mtr.48253.1.S1_at	0.816626	1.30546	0.815358	0.494204	1582.m00044	putative
Mtr.50548.1.S1_at	0.802675	1.18947	1.14165	0.289807	1053.m00015	putative
Mtr.1178.1.S1_at	0.79466	1.2434	0.602074	0.369629	1545.m00043	putative
Mtr.38974.1.S1_at	0.780824	1.11922	1.20567	0.126689	TC103939	putative
Mtr.50462.1.S1_at	0.771053	1.05331	1.09635	0.480744	968.m00015	putative
Mtr.11210.1.S1_at	0.76561	1.19573	0.424482	0.481039	TC109252	putative
Mtr.4744.1.S1_at	0.756666	1.09503	0.702105	0.350238	AL379799	putative
Mtr.12130.1.S1_at	0.752156	1.12623	0.954958	0.188861	TC112255	putative
Mtr.28690.1.S1_at	0.751029	1.01159	0.90832	0.396261	BI310476	putative
Mtr.44656.1.S1_at	0.744168	1.10061	0.838491	0.453125	TC97808	putative
Mtr.41187.1.S1_at	0.73679	0.869863	0.761377	3.29227	TC108901	putative
Mtr.22448.1.S1_s_at	0.727981	0.83411	1.26428	0.428571	1603.m00026	putative
Mtr.19700.1.S1_at	0.726946	1.23568	0.917949	0.357806	1190.m00023	putative
Mtr.41267.1.S1_at	0.723248	1.04565	0.717268	0.367953	TC109042	putative
Mtr.17962.1.S1_at	0.714756	1.0619	2.22372	3.01379	930.m00011	putative
Mtr.39729.1.S1_at	0.692308	0.413481	0.59854	0.483108	TC105590	putative
Mtr.47943.1.S1_s_at	0.692173	1.0022	0.383529	0.125046	1612.m00027	putative
Mtr.19369.1.S1_at	0.668449	1.14243	0.484046	0.138829	1174.m00025	putative
Mtr.38019.1.S1_at	0.666548	1.11594	0.926039	0.466923	TC101911	putative
Mtr.14159.1.S1_at	0.660297	2.04825	0.371007	0.22931	913.m00005	putative
Mtr.11022.1.S1_at	0.650712	0.730257	0.488166	0.614299	TC108629	putative
Mtr.20961.1.S1_at	0.649139	1.20185	1.02473	0.194817	1135.m00016	putative
Mtr.35581.1.S1_at	0.648139	1.15038	0.941094	0.223862	TC106101	putative
Mtr.11416.1.S1_at	0.645455	1.52518	1.02314	5.92982	TC109892	putative
Mtr.50393.1.S1_s_at	0.598154	1.23432	0.388937	0.0456323	972.m00001	putative
Mtr.41205.1.S1_at	0.56914	1.18271	0.84036	0.322282	TC108934	putative
Mtr.48253.1.S1_s_at	0.560728	1.33962	0.683801	0.302641	1582.m00044	putative
Mtr.35828.1.S1_at	0.556429	1.79839	0.320964	0.310029	TC96726	putative
Mtr.31088.1.S1_at	0.555415	1.7598	0.673093	0.225372	AI974514	putative
Mtr.6053.1.S1_at	0.523667	1.0562	0.535124	0.348216	BI265474	putative
Mtr.44939.1.S1_at	0.499355	1.16507	0.633553	0.704439	TC98447	putative
Mtr.42253.1.S1_at	0.495527	1.00824	0.855363	0.434309	TC111053	putative
Mtr.43665.1.S1_s_at	0.482922	1.24522	0.895038	0.468046	TC95805	putative
Mtr.9390.1.S1_at	0.478292	1.12976	0.936048	0.900639	TC103198	putative
Mtr.8961.1.S1_at	0.472036	1.03998	0.488513	0.365505	TC101959	putative
Mtr.38208.1.S1_at	0.471364	0.84912	1.13466	0.702528	TC102294	putative
Mtr.39703.1.S1_at	0.463591	0.953988	0.989935	0.631653	TC105527	putative
Mtr.50766.1.S1_at	0.462585	0.796156	1.18268	0.628821	1040.m00009	putative
Mtr.40656.1.S1_at	0.462356	1.03536	1.78943	0.352047	TC107764	putative
Mtr.45546.1.S1_at	0.450035	1.32315	0.806692	0.292251	TC99896	putative
Mtr.48510.1.S1_at	0.448043	0.489221	0.723001	0.138476	1170.m00010	putative
Mtr.51485.1.S1_at	0.447501	1.24442	0.653801	0.699313	800.m00027	putative
Mtr.7958.1.S1_at	0.444674	0.504802	0.647674	0.160321	BG450908	putative
Mtr.41089.1.S1_at	0.433488	0.927957	0.951242	0.439799	TC108696	putative
Mtr.45367.1.S1_at	0.433249	1.29643	1.09642	1.0228	TC99485	putative
Mtr.8846.1.S1_at	0.432217	1.29158	0.961518	1.55963	TC101578	putative
Mtr.28710.1.S1_at	0.414604	1.53255	0.580172	0.0964143	BI311137	putative
Mtr.42409.1.S1_at	0.414232	1.04378	1.00765	0.762376	TC111462	putative
Mtr.45803.1.S1_at	0.413421	0.993109	0.713678	1.01139	1124.m00025	putative
Mtr.7958.1.S1_s_at	0.407373	0.541864	0.642302	0.163001	BG450908	putative
Mtr.9651.1.S1_at	0.392161	1.45183	0.53487	0.735042	TC103975	putative
Mtr.14445.1.S1_at	0.38945	1.6482	0.650862	0.5553	1004.m00014	putative
Mtr.43666.1.S1_at	0.388738	1.37478	0.865534	0.279426	TC95806	putative
Mtr.27201.1.S1_at	0.381528	1.2821	1.32372	1.56364	AW586603	putative
Mtr.4059.1.S1_at	0.356946	0.968639	0.412471	0.852668	CA921028	putative
Mtr.44485.1.S1_at	0.340294	1.32398	0.782383	0.137406	TC97453	putative
Mtr.27598.1.S1_at	0.339779	0.933411	0.50335	0.833404	BE239791	putative
Mtr.37837.1.S1_s_at	0.334046	1.1611	1.12541	0.686775	TC101522	putative
Mtr.1977.1.S1_at	0.317137	1.24527	0.735508	0.747946	BE997694	putative
Mtr.38794.1.S1_at	0.313524	1.55328	0.789786	0.146192	TC103544	putative
Mtr.9540.1.S1_at	0.304797	0.91	0.340365	0.477114	TC103655	putative
Mtr.42702.1.S1_at	0.300268	0.509804	0.532319	0.600837	TC112197	putative
Mtr.44457.1.S1_at	0.299764	0.644337	0.681023	0.786282	TC97397	putative
Mtr.36904.1.S1_at	0.296259	0.662058	1.19747	0.339681	CX549780	putative
Mtr.38171.1.S1_at	0.295329	1.06436	1.80315	0.929704	TC102235	putative
Mtr.31727.1.S1_at	0.294874	1.03064	0.515148	0.23836	AL377270	putative
Mtr.44758.1.S1_at	0.293244	1.17111	0.643461	0.62844	TC98029	putative
Mtr.12995.1.S1_at	0.281116	0.863952	0.529234	0.677316	TC96611	putative
Mtr.50272.1.S1_at	0.265293	1.14164	0.783384	0.801413	1074.m00017	putative
Mtr.49670.1.S1_at	0.2635	0.519514	0.650311	0.3134	1099.m00005	putative
Mtr.41758.1.S1_at	0.199044	0.831438	0.288604	0.145631	TC110045	putative
Mtr.39777.1.S1_at	0.137901	0.506347	0.460295	0.162731	TC105716	putative
Mtr.4708.1.S1_at	0.133333	1.2229	0.563843	0.361657	AL376743	putative
Mtr.5499.1.S1_at	0.112281	1.18247	0.063197	0.110132	BF632980	putative
