# Supplementary material for: Elicitor-induced transcription factors for metabolic reprogramming of secondary metabolism in Medicago truncatula
Source: BMC Plant Biol. 2008 Dec 22;8:132. doi: 10.1186/1471-2229-8-132 (PMC2628384; doi:10.1186/1471-2229-8-132)
Supplement: Additional file 2 — Affymetrix analysis of M. truncatula genes putatively encoding JAZ proteins. This table shows microarray analysis of predicted M. truncatula JAZ genes which were strongly induced by methyl jasmonate. M. truncatula gene predictions were based on sequence similarity to Arabidopsis JAZ genes [27,28]. [file 1471-2229-8-132-S2.xls]

## Sheet: Sheet1
Probesets	YE2h	YE24h	MJ2h	MJ24h	Accessions	Description, %homology
Mtr.49627.1.S1_x_at	0.7	1.06	1219.7	143.77	1101.m00010 (AC146572_10.4)	JAZ Jasmonate ZIM (TIFY 10A) domain-containing protein 1 (Q9LMA8.1), 58%
Mtr.49627.1.S1_at	1.46	0.32	506.21	115.6	1101.m00010 (AC146572_10.4)	JAZ Jasmonate ZIM (TIFY 10A) domain-containing protein 1 (Q9LMA8.1), 58%
Mtr.20116.1.S1_s_at	1.19	1.17	3187.06	719.64	1101.m00011 (AC146572_11.4)	JAZ Jasmonate ZIM (TIFY 10A) domain-containing protein 1 (Q9LMA8.1), 62%
Mtr.36365.1.S1_at	1.42	1.31	133.38	33.25	BF633107 (AC146572_11.4)	JAZ Jasmonate ZIM (TIFY 10A) domain-containing protein 1 (Q9LMA8.1), partial
Mtr.42036.1.S1_at	2.39	1.39	347.88	103.95	TC110611	JAZ Jasmonate ZIM (TIFY 5A) domain-containing protein 8 (Q8LBM2.1), 58%
Mtr.17278.1.S1_at	0.91	0.39	32.58	10.87	904.m00018 (AC137078_32.4)	JAZ Jasmonate ZIM (TIFY 5A) domain-containing protein 8 (Q8LBM2.1), 60%
Mtr.37749.1.S1_at	0.91	1.38	25.68	72.02	TC101333	JAZ Jasmonate ZIM (TIFY 3B) domain-containing protein 12 (Q9C5K8.1), 57%
Mtr.49632.1.S1_at	1.59	5.93	1.94	7.11	1101.m00007 (CR931735_32.4)	JAZ Jasmonate ZIM (TIFY 10B) domain-containing protein 2 (Q9S7M2.1), 59%
Mtr.10338.1.S1_s_at	5.1	0.97	13.66	13	TC106415 (AC174289_16.3)	JAZ Jasmonate ZIM (TIFY 10B) domain-containing protein 2 (Q9S7M2.1), 51%
Mtr.10349.1.S1_s_at	4.25	0.96	6.17	6.32	TC106458 (AC174289_16.3)	JAZ Jasmonate ZIM (TIFY 10B) domain-containing protein 2 (Q9S7M2.1), 51%
Mtr.10349.1.S1_at	4.1	0.89	16.89	8.7	TC106458 (AC174289_16.3)	JAZ Jasmonate ZIM (TIFY 10B) domain-containing protein 2 (Q9S7M2.1), 51%
Mtr.40073.1.S1_at	4.7	1.39	24.61	27.97	TC106447 (AC174289_16.3)	JAZ Jasmonate ZIM (TIFY 10B) domain-containing protein 2 (Q9S7M2.1), 51%
