# Supplementary material for: Elicitor-induced transcription factors for metabolic reprogramming of secondary metabolism in Medicago truncatula
Source: BMC Plant Biol. 2008 Dec 22;8:132. doi: 10.1186/1471-2229-8-132 (PMC2628384; doi:10.1186/1471-2229-8-132)
Supplement: Additional file 10 — Primers for cloning Medicago WRKY TFs. This table presents the sequences of the gene-specific primers used for cloning Medicago WRKYs. [file 1471-2229-8-132-S10.xls]

## Sheet: Sheet1
Gene	Forward primer 5'-3' with BamHI site	Reverse primer 5'-3' with SacI site
w100630	CGGGATCCATGGACAAAGCATGGGGTCTAG	CGGAGCTCTTAGTTTCCTGAAAAGTTGCTAATTGTATTTC
w100577	CGGGATCCATGGTGGTAGATCCGGTAGTTATTC	CGGAGCTCTCAAAGAGGCTGAGATATGAATCC
w108715	CGGGATCCATGACTATGGATGATCATCAATATCATAAC	CGGAGCTCTTAGAAGTCGTTTGACAGAAATGACTGAAGG
w109669	CGGGATCCATGGGAGATTCAAAGAACTTAATAGATG	CGGAGCTCTTAAGAGAAAAATCGTGAGTTGTGG
