# Supplementary material for: Elicitor-induced transcription factors for metabolic reprogramming of secondary metabolism in Medicago truncatula
Source: BMC Plant Biol. 2008 Dec 22;8:132. doi: 10.1186/1471-2229-8-132 (PMC2628384; doi:10.1186/1471-2229-8-132)
Supplement: Additional file 11 — Primers for gene-specific RT-PCR analysis of transcripts in M. truncatula cell cultures and transgenic N. tabacum lines. This table presents the sequences of gene-specific primers complementary either to Medicago or tobacco genes used for RT-PCR analysis. [file 1471-2229-8-132-S11.xls]

## Sheet: primers
Gene	Forward primer 5'-3'	Reverse primer 5'-3'
Mt-Actin-tc106785	GGCTGGATTTGCTGGAGATGATGC	CAATTTCTCGCTCTGCTGAGGTGG
Nt-actin-AF154640*	GAACAGGAACTCGAGACTGC	CTGCATTTCTGATCCAGTAGG
Nt-PR2-M60460*	TCCACTCTTAGCCAATGTCTATCC	CCTCTGATCAGGAGAAAAGAGTCC
WRKY-TC94874	GGCACAAGAGATTCACAGATGCAG	GCTCAATGGCATTGTTTCCCTGAG
WRKY-TC95702	TGAAGGGACTAATACTCCACCGTC	TAGCTTCAACTAGTGGTCCCACAC
WRKY-TC100577	GACTCAACCACAGTCAACTACTCTTG	CTCAAAGAGGCTGAGATATGAATCC
WRKY-TC100630	GGCTTTGCAGTTGCAACTTGTGGC	CCATCTGCACTTGACATTGATCCTG
WRKY-TC108715	CTTGTACCAGAGGCGAAAAGATGG	ATGACCCTGCAATATGTCCTGTGG
WRKY-TC109669	GCTACTACATGGATTGGAGTTGGC	TGTTGGACCAACCACATTGGAAGC
TC numbers - http://compbio.dfci.harvard.edu/tgi/cgi-bin/tgi/gimain.pl?gudb=medicago
* Gene bank accession number - www.ncbi.nlm.nih.gov
